# Supplementary material for: Pressure for Pattern-Specific Intertypic Recombination between Sabin Polioviruses: Evolutionary Implications
Source: Viruses. 2017 Nov 22;9(11):353. doi: 10.3390/v9110353 (PMC5707560; doi:10.3390/v9110353)
Supplement: Supplementary file 1 [file viruses-09-00353-s001.zip]

Archive with 9 entries (8 files):
- Table S1.docx
- __MACOSX/
- __MACOSX/._Table S1.docx
- Table S2.docx
- __MACOSX/._Table S2.docx
- Table S3.docx
- __MACOSX/._Table S3.docx
- Table S4.docx
- __MACOSX/._Table S4.docx
